# Supplementary material for: Participation of L-Lactate and Its Receptor HCAR1/GPR81 in Neurovisual Development
Source: Cells. 2021 Jun 30;10(7):1640. doi: 10.3390/cells10071640 (PMC8303161; doi:10.3390/cells10071640)
Supplement: Supplementary file 1 [file cells-10-01640-s001.zip]

Archive with 2 entries (2 files):
- cortical immuno.jpg
- Supplementary Materials.pdf
